# Supplementary material for: EmbryoNet: using deep learning to link embryonic phenotypes to signaling pathways
Source: Nat Methods. 2023 May 8;20(6):815–23. doi: 10.1038/s41592-023-01873-4 (PMC10250202; doi:10.1038/s41592-023-01873-4)
Supplement: Supplementary file 4 — Supplementary Tables 1–35. [file 41592_2023_1873_MOESM4_ESM.xlsx]

## Sheet: Supp. Table 1
	Supplementary Table 1
	Embryo treatment conditions
	Pathway	Treatment	Concentration or injected amount	Comment
	- Nodal	SB-505124	10 µM
	- BMP	LDN-193189	10 µM
	- Wnt	IWP-L6	10 µM
	- FGF	SU-5402	10 µM
	- Shh	Cyclopamine	50 µM
	- Shh	zGli3R-GFP mRNA	50 pg	Plasmid for mRNA in vitro synthesis kindly provided by Peng Huang
	- PCP	vangl2 morpholino	1 ng	5' - AGTTCCACCTTACTCCTGAGAGAAT - 3' (Williams et al., 2012.)
	- BMP, moderate and mild	LDN-193189	3.5 & 4 µM
	- Nodal, severe	SB-505124	17-20 µM	Different batch than the one used for full loss-of-function experiments
	- Nodal, moderate	SB-505124	13-16 µM	Different batch than the one used for full loss-of-function experiments
	- Nodal, mild	SB-505124	7-12 µM	Different batch than the one used for full loss-of-function experiments

## Sheet: Supp. Table 2
	Supplementary Table 2
	Number of embryo images used for training each class
	Phenotype	Image count EmbryoNet			Image count EmbryoNet-Prime
		Microscope 1	Microscope 2	Total	Microscope 1	Microscope 2	Total
	- BMP, severe	57712	18798	76510	81952	31432	113384
	- BMP, moderate	25833	3614	29447	33153	4649	37802
	- BMP, mild	41238	12820	54058	53118	15748	68866
	- Nodal, severe	73743	40828	114571	95583	68025	163608
	- Nodal, moderate	134068	19807	153875	171703	25662	197365
	- Nodal, mild	43362	18404	61766	55037	22406	77443
	Normal	206475	21513	227988	267596	33128	300724
	Unknown	1153375	333641	1487016	784555	222011	1006566
	Dead	181542	148167	329709	181542	149147	330689
	- Wnt	143964	24145	168109	188135	33213	221348
	- FGF	85180	22372	107552	132675	31541	164216
	- Shh	66968	20427	87395	103448	30360	133808
	- PCP	27726	20215	47941	43209	26724	69933
	+ RA	117938	25270	143208	156138	33295	189433
	Microscope 1: ACQUIFER Imaging Machine
	Microscope 2: Keyence BZ-X810
	Due to a larger number of images in the class Unknown compared with others, only about 34% randomly chosen images were used in the training for this class
	3742 embryos were used for training, and 1069 embryos for validation

## Sheet: Supp. Table 3
	Supplementary Table 3
	Augmentations used for model training
	Augmentation Name	Values	Epoch start
	Rotation	90, 180, 270	0
	Flip	Horizontal, vertical, diagonal	0
	Rotation	45	1
	Rotation	30 - 60, step 15,	2
	Rotation	15- 75, step 15	3
	Rotation	5- 85, step 5	4
	Rotation	1-90, step 1	5
	Crop	0 - 10 pix, step 1	6
	Crop	10 - 20 pix, step 1	7
	Crop	20 - 30 pix, step 1	10
	Gamma	0.9-1.1	12
	Gamma	0.8-0.9 and 1.1-1.2	14
	Salt and pepper	0.98	16
	Random brightness contrast	0	18
	Random brightness contrast	1	20
	Sharpen	0	22
	Sharpen	1	24
	Sharpen	2	26
	Motion blur	0	30
	Motion blur	1	32
	Motion blur	2	34
	Grid distortion	0	38
	Grid distortion	1	40
	Grid distortion	2	42
	Optical distortion	0	44
	Optical distortion	0	48
	Optical distortion	1	50

## Sheet: Supp. Table 4
	Supplementary Table 4
	Result for the random classification of a stack of 98 images
		Classification
	Ground truth class	Normal	- BMP	+ RA	- Wnt	- FGF	- Nodal	- Shh	- PCP	Dead	Unknown
	Normal	2	1	0	1	0	0	1	2	2	1
	- BMP	1	2	0	2	2	2	1	0	0	1
	+ RA	2	1	1	1	0	4	0	1	0	2
	- Wnt	1	1	1	0	1	3	0	2	1	1
	- FGF	0	1	0	1	2	2	1	1	0	2
	- Nodal	1	2	2	1	3	0	0	2	3	1
	- Shh	0	0	0	1	2	2	0	1	2	2
	- PCP	0	1	0	2	1	0	0	0	0	0
	Dead	0	0	3	1	0	0	1	0	1	0
	Unknown	0	0	3	0	0	1	0	2	2	1
	Entries show the number of embryos randomly assigned to the respective class. Data also shown in Fig. 2a

## Sheet: Supp. Table 5
	Supplementary Table 5
	F-scores for the classification of still image stacks
	Labels	EmbryoNet	Average non-expert team	Best non-expert team	Average expert set	Best expert set
	Normal	0.88	0.64	0.8	0.94	0.91
	- BMP	0.96	0.47	0.57	0.79	0.78
	+ RA	0.96	0.55	0.72	0.9	0.91
	-Wnt	0.96	0.53	0.67	0.82	0.82
	- FGF	0.95	0.69	0.9	0.8	0.84
	- Nodal	0.92	0.41	0.8	0.93	0.93
	- Shh	0.75	0.21	0.27	0.39	0.53
	- PCP	0.5	0.18	0.22	0.36	0.44
	Dead	1	0.97	1	1	1
	Weighted average	0.9	0.52	0.69	0.78	0.8

## Sheet: Supp Table 6
	Supplementary Table 6
	Result for the classification of a stack of 98 images by the best student team without extra time information
		Classification
	Ground truth class	Normal	- BMP	+ RA	- Wnt	- FGF	- Nodal	- Shh	- PCP	Dead	Unknown
	Normal	7	0	0	1	0	2	0	0	0	1
	- BMP	0	5	1	0	0	0	0	1	0	4
	+ RA	0	1	7	1	0	1	0	1	0	1
	- Wnt	0	1	0	8	0	0	0	2	0	0
	- FGF	0	0	0	0	8	1	0	0	0	1
	- Nodal	0	0	1	1	1	9	0	0	0	2
	- Shh	0	0	0	1	2	1	4	1	0	1
	- PCP	0	0	0	1	0	0	0	1	0	2
	Dead	0	0	0	0	0	0	0	0	6	0
	Unknown	0	0	0	0	0	0	0	0	0	9
	Entries show the number of embryos assigned to the respective class

## Sheet: Supp. Table 7
	Supplementary Table 7
	Result for the classification of a stack of 98 images by the best student team with time information
		Classification
	Ground truth class	Normal	- BMP	+ RA	- Wnt	- FGF	- Nodal	- Shh	- PCP	Dead	Unknown
	Normal	10	0	0	0	0	0	1	0	0	0
	- BMP	1	6	1	1	0	1	0	0	0	1
	+ RA	0	2	9	0	0	0	0	0	0	1
	- Wnt	2	1	0	7	0	0	1	0	0	0
	- FGF	0	0	0	0	9	0	1	0	0	0
	- Nodal	0	1	2	0	0	10	0	0	0	1
	- Shh	1	0	1	1	1	0	2	4	0	0
	- PCP	0	0	0	1	0	0	0	1	0	2
	Dead	0	0	0	0	0	0	0	0	6	0
	Unknown	0	0	0	0	0	0	0	0	0	9
	Entries show the number of embryos assigned to the respective class

## Sheet: Supp. Table 8
	Supplementary Table 8
	Classification of a stack of 98 images by an experienced developmental biologist
		Classification
	Ground truth class	Normal	- BMP	+ RA	- Wnt	- FGF	- Nodal	- Shh	- PCP	Dead	Unknown
	Normal	10	0	0	0	0	0	0	0	0	0
	- BMP	0	7	0	0	0	0	1	0	0	3
	+ RA	0	0	10	0	0	0	0	0	0	2
	- Wnt	0	0	0	9	0	0	0	0	0	2
	- FGF	0	0	0	1	8	0	0	0	0	1
	- Nodal	1	0	0	0	1	13	0	0	0	0
	- Shh	1	0	0	1	0	0	4	3	0	1
	- PCP	0	0	0	0	0	0	0	2	0	2
	Dead	0	0	0	0	0	0	0	0	6	0
	Unknown	0	0	0	0	0	0	0	0	0	9
	Entries show the number of embryos assigned to the respective class (best of three evaluated data sets; Fig. 2d shows average performance for the evaluation of three image stacks)

## Sheet: Supp. Table 9
	Supplementary Table 9
	Classification of a stack of 98 images by EmbryoNet
		Classification
	Ground truth class	Normal	- BMP	+ RA	- Wnt	- FGF	- Nodal	- Shh	- PCP	Dead	Unknown
	Normal	11	0	0	0	0	0	0	0	0	0
	- BMP	0	11	0	0	0	0	0	0	0	0
	+ RA	0	0	11	1	0	0	0	0	0	0
	- Wnt	0	0	0	11	0	0	0	0	0	0
	- FGF	0	0	0	0	10	0	0	0	0	0
	- Nodal	1	0	0	0	1	12	0	0	0	0
	- Shh	2	0	0	0	0	0	6	2	0	0
	- PCP	0	1	0	0	0	0	0	2	0	1
	Dead	0	0	0	0	0	0	0	0	6	0
	Unknown	0	0	0	0	0	0	0	0	0	9
	Table entries show the number of embryos assigned to the respective class
	Data also shown in Fig. 2e

## Sheet: Supp. Table 10
	Supplementary Table 10
	F-scores for the classification of time-lapse experiments
	Labels	EmbryoNet	Human 1	Human 2	EmbryoNet-Prime
	Normal	0.82	0.45	0.91	0.76
	- BMP	0.91	0.92	0.95	0.84
	+ RA	0.92	0.91	0.94	0.91
	- Wnt	0.96	0.62	0.92	0.94
	- FGF	0.81	0.79	0.83	0.82
	- Nodal	0.86	0.93	0.94	0.93
	- Shh	0.72	0.19	0.52	0.62
	- PCP	0.54	0	0.07	0.38
	Dead	0.98	0.95	0.96	0.96
	Unknown	0.93	0.77	0.92	0.87
	Weighted average	0.9	0.77	0.91	0.85

[truncated: 25 more sheets: Supp. Table 11, Supp. Table 12, Supp. Table 13, Supp. Table 14, Supp. Table 15, Supp. Table 16, Supp. Table 17, Supp. Table 18, Supp. Table 19, Supp. Table 20, Supp. Table 21, Supp. Table 22, Supp. Table 23, Supp. Table 24, Supp. Table 25, Supp. Table 26, Supp. Table 27, Supp. Table 28, Supp. Table 29, Supp. Table 30 …]
